# Supplementary material for: CGRP Signaling via CALCRL Increases Chemotherapy Resistance and Stem Cell Properties in Acute Myeloid Leukemia
Source: Int J Mol Sci. 2019 Nov 20;20(23):5826. doi: 10.3390/ijms20235826 (PMC6928760; doi:10.3390/ijms20235826)
Supplement: Supplementary file 1 [file ijms-20-05826-s001.zip]

Archive with 13 entries (12 files):
- ijms-616043-supplementary/
- ijms-616043-supplementary/FigS1_s1.tif
- ijms-616043-supplementary/FigS1_s2.tif
- ijms-616043-supplementary/FigS2.tif
- ijms-616043-supplementary/FigS3.tif
- ijms-616043-supplementary/FigS4.tif
- ijms-616043-supplementary/FigS5.tif
- ijms-616043-supplementary/FigS6.tif
- ijms-616043-supplementary/FigS7.tif
- ijms-616043-supplementary/Gluexam_Supplementary Material.docx
- ijms-616043-supplementary/ijms-616043-supplementary-for publish.docx
- ijms-616043-supplementary/Table S1.xlsx
- ijms-616043-supplementary/Table S2.xlsx
