# Supplementary material for: CGRP Signaling via CALCRL Increases Chemotherapy Resistance and Stem Cell Properties in Acute Myeloid Leukemia
Source: Int J Mol Sci. 2019 Nov 20;20(23):5826. doi: 10.3390/ijms20235826 (PMC6928760; doi:10.3390/ijms20235826)
Supplement: Supplementary file 1 [file ijms-20-05826-s001.zip › ijms-616043-supplementary/Table S1.xlsx]

## Sheet: Cox
					CALCRL, univariablec			RAMP1, univariable			CALCRL, multivariablec			RAMP1, multivariable
Accession number	Platform	Patients (N)a	Ageb	Cytogenetics	HR	95% CI	p-value	HR	95% CI	p-value	HR	95% CI	p-value	HR	95% CI	p-value
GSE12417, cohort 1	Affymetrix, HG-U133A	162	58 (17-83)	Normal	2.13	1.38-3.3	0.0007	0.6	0.34-1.1	0.081	1.97	1.27-3.07	0.002		n.a.
GSE12417, cohort 2	Affymetrix, HG-U133_Plus_2	78	62 (18-85)	Normal	2.5	1.4-4.5	0.002	0.33	0.15-0.75	0.008	1.76	0.89-3.48	0.105	0.64	0.25-1.61	0.341
GSE6891, cohort 1	Affymetrix, HG-U133_Plus_2	222	43 (15-60)	Heterogeneous	2.1	1.49-2.91	1.7*10-05	1.77	1-3.13	0.05	1.58	1.1-2.3	0.012	1.99	1.1-3.5	0.018
GSE6891, cohort 2	Affymetrix, HG-U133_Plus_2	185	45 (17-60)	Heterogeneous	2.65	1.8-3.9	6.1*10-07	1.53	0.89-2.59	0.119	2.3	1.5-3.4	6.4*10-05		n.a.
GSE37642	Affymetrix, HG-U133A	379	57 (18-83)	Heterogeneous	1.78	1.34-2.35	5.6*10-05	0.61	0.4-0.94	0.024	1.64	1.2-2.2	0.0007	0.79	0.51-1.23	0.3
GSE71014	Illumina HumanHT-12 V4.0	104	n.a.	Normal	4.38	2.24-8.56	1.5*10-05	0.13	0.03-0.54	0.005		n.a.			n.a.
TCGA_LAML	RNA-sequencing	142	60 (18-88)	Heterogeneous	2.09	1.26-3.46	0.0042	0.62	0.36-1.07	0.086	1.63	0.91-2.74	0.066		n.a.
a Number of patients after exclusion of samples with FAB M3/unknown FAB type or with MDS.
b Age in years, median (range).
cReplication of data from Table 1 in order to provide better overview
HR, hazard ratio; CI, confidence interval.
n.a., not available/not applicable.
Parameters provided with the respective data sets were first tested in univariable analyses; those that resulted as significant were included in the multivariable models.
For GSE6891 and TCGA data, assignment to cytogenetic risk groups were included in the respective GEO entries.
For GSE37642, assignment to ELN risk groups was provided by T. Herold, University of Munich, Department of Internal Medicine III, Munich, Germany.
No relevant patient data were provided in GSE71014; therefore, multivariable analyses could not be performed.
