# Supplementary material for: CGRP Signaling via CALCRL Increases Chemotherapy Resistance and Stem Cell Properties in Acute Myeloid Leukemia
Source: Int J Mol Sci. 2019 Nov 20;20(23):5826. doi: 10.3390/ijms20235826 (PMC6928760; doi:10.3390/ijms20235826)
Supplement: Supplementary file 1 [file ijms-20-05826-s001.zip › ijms-616043-supplementary/Table S2.xlsx]

## Sheet: Table S1A Dx-Rel, expression
Pat no	Sex	Age	FAB	Karyotype/Dx	WBC/Dx	% blasts PB/Dx	Response	WBC/Rel	% blasts PB/Rel	Months from Dx to Rel	OS
1	m	42	M1	46, XY	35000	83	CR	49670	57	12	12
2	f	47	M5	46, XX	33860	13	CR	59420	56	7	8
3	f	36	M2	46, XX	57000	85	CR	127000	81	13	13
4	f	45	M2	46, XX	99000	83	CR	200000	83	13	15
5	f	46	M4	46, XX	66990	46	CR	122600	77	10	>19***
6	f	68	M1	46, XX	109000	93	PR	111950	79	7	8
7	m	73	M5	46, XY	28,300	66	CR	48,000	90	13	14
8	m	44	M5	46, XY	47,600	70	CR	20,700	67	38/69**	70
9	m	34	M1/M2	46, XY	19,800	46	CR	32,100	87	14	16
10	f	60	M0/M1	46, XX	142,600	90	CR	89,900	83	19	24
11	f	42	M1*	46, XX	91,600	83	CR	153,500	75	3	8
			*M2/M4 at relapse							**Time to first and second relapse, respectively.
										Sample used in this study is from second relapse.
Samples highlighted in blue were also used for expression analysis after in vitro araC treatment											***lost to follow up
FAB, French American British classification
WBC, white blood cell count per µl
Dx, diagnosis; Rel, relapse
PB, peripheral blood. All samples used were from PB.
CR, complete remission; PR, partial response
OS, overall survival, months

## Sheet: Table S1B Dx, functional
Pat no	Material	Sex	Age	FAB	Karyotype	WBC	% blasts PB	Response	OS	CALCRL mRNA
12	PB	F	82	M4	45,XX, iso1p,-7	29200	66.7808	F	2	high
13	PB	M	33	M4	n.d.	290000	86.8966	ED	1	high
14	PB	M	67	M2	unstable	138000	65.9	ED	1	low
15	BM	M	72	M1	46, XY	29600	81.0811	PR	10	low
	All samples used for functional analyses were from the time of diagnosis.
	PB, peripheral blood; BM, bone marrow.
	F, female; M, male.
	FAB, French American British classification
	WBC, white blood cell count per µl
	F, failure; ED, early death; PR, partial response
	OS, overall survival, months
